# Supplementary material for: Co-Carbonized Waste Polythene/Sugarcane Bagasse Nanocomposite for Aqueous Environmental Remediation Applications
Source: Nanomaterials (Basel). 2023 Mar 27;13(7):1193. doi: 10.3390/nano13071193 (PMC10097173; doi:10.3390/nano13071193)
Supplement: Supplementary file 1 [file nanomaterials-13-01193-s001.zip]

Archive with 1 entries (1 files):
- nanomaterials-2288013-supplementary.pdf
